# Supplementary material for: Toward characterizing cardiovascular fitness using machine learning based on unobtrusive data
Source: PLoS One. 2023 Mar 2;18(3):e0282398. doi: 10.1371/journal.pone.0282398 (PMC9980797; doi:10.1371/journal.pone.0282398)
Supplement: S1 Dataset — (XLSX) [file pone.0282398.s001.xlsx]

## Sheet: S1
ID	Sex	Age (y)	Weight (kg)	Height (cm)	BMI (kg/m2)	VO2max (l/min)	RERmax	HRmax (bpm)	BR	VE	Acc	HR	Cad	Vt
1	H	41	75.4	1.71	25.7857	2.28107	1.37	171.983	17.9899	16.7085	0.0747394	91.9159	12.6442	964.28
2	H	32	83.6	1.81	25.5181	2.5979	1.38875	169.044	17.3546	15.6487	0.047341	84.0399	3.66648	903.986
3	H	24	84.5	1.77	26.9718	3.26795	1.376	186.318	13.1101	16.3915	0.0463275	77.119	5.55721	1589.46
4	H	41	85.3	1.72	28.8332	2.99098	1.25425	149.706	17.723	16.2527	0.0610512	74.2224	7.51023	909.014
5	H	26	81.8	1.75	26.7102	1.89505	1.34175	185.577	18.4537	13.5346	0.066034	102.749	8.36997	798.316
6	H	65	68.3	1.71	23.3576	2.59352	1.31925	150.711	23.0345	14.4482	0.0846396	80.6025	13.8854	610.07
7	H	23	85	1.8	26.2346	3.04387	1.3415	189.149	15.9351	15.2793	0.0450836	83.35	2.60352	1020.28
8	H	29	91	1.85	26.5888	3.51448	1.26295	192.798	19.8542	25.1009	0.0785577	99.2808	5.60734	1378.21
9	H	56	74.6	1.72	25.2163	1.88748	1.446	161.706	15.362	11.8371	0.0756635	102.439	5.54133	787.315
10	H	28	72.2	1.73	24.1238	2.47817	1.38975	172.217	17.3563	12.1218	0.0544602	80.1893	3.47034	695.809
11	H	52	77.2	1.72	26.0952	2.49725	1.28625	169.268	22.3842	13.7312	0.112105	96.992	16.8071	629.684
12	H	22	80.5	1.77	25.695	2.67543	1.229	183.5	16.3087	14.1654	0.0501991	92.5706	4.68365	919.33
13	H	38	92	1.9	25.4848	3.77988	1.3235	170.354	17.1435	21.5614	0.0897247	83.2763	7.19018	1249.31
14	H	60	73.2	1.67	26.2469	1.74408	1.28075	143.374	17.9159	13.161	0.0809671	94.4412	4.43427	750.685
15	H	22	87.1	1.82	26.2951	3.2582	1.188	177.839	19.1152	21.5592	0.0762366	78.9396	7.69165	1164.68
16	H	62	72.4	1.73	24.1906	1.31805	1.37125	131.233	21.4544	14.2305	0.0569405	97.314	3.61646	656.174
17	H	44	86.5	1.82	26.114	3.10118	1.3825	160.995	20.7003	18.9192	0.0813252	85.8136	8.85943	900.357
18	M	20	50.7	1.63	19.0824	1.60508	1.37275	190.522	15.678	12.809	0.0461061	89.1331	5.31175	813.929
19	M	32	81.2	1.68	28.7698	1.92807	1.207	182.941	14.9811	13.2755	0.0517482	85.6488	4.73054	988.092
20	M	56	63.9	1.69	22.3732	1.43417	1.1735	165.484	14.1448	13.936	0.10326	81.4353	15.0961	1045.5
21	M	37	60.3	1.62	22.9767	1.89444	1.24515	171.462	18.4958	11.5291	0.068107	86.6475	8.3749	670.429
22	H	48	102.8	1.9	28.4765	2.06223	1.39	162.931	18.4123	13.4003	0.0331682	90.4366	2.62644	761.631
23	M	31	70.3	1.67	25.2071	2.5984	1.1905	164.944	20.8462	24.1164	0.0674296	80.4648	5.64524	1127.14
24	M	28	63.1	1.67	22.6254	3.1179	1.12563	172.123	19.191	23.7335	0.0998331	74.096	6.71513	1268.73
25	H	46	78.7	1.8	24.2901	3.25025	1.2265	186.531	19.7694	22.2032	0.129482	80.2494	16.7974	1103.77
26	H	68	64	1.68	22.6757	0.5445	0.982	113.203	19.0028	7.4969	0.0209357	76.9927	0.940023	410.996
27	H	55	73.4	1.72	24.8107	2.79182	1.30225	155.705	20.7652	20.9914	0.109117	86.0868	16.2659	999.002
28	M	25	71.8	1.59	28.4008	2.05595	1.152	183.604	18.6874	10.6751	0.02492	75.2527	1.71833	641.453
29	H	23	80	1.93	21.4771	3.47575	1.22575	186.512	17.6805	18.8815	0.0387859	79.3208	2.47295	1097.07
30	H	58	88.8	1.9	23.8396	2.74328	1.3255	143.034	20.9665	15.4967	0.0421091	71.7368	3.81456	763.586
31	M	65	43.1	1.62	16.4228	0.6804	1.14875	122.997	27.9842	13.4155	0.0508101	80.5661	1.44082	494.368
32	H	36	101.2	1.77	32.3023	3.34565	1.3095	179.605	16.4584	13.6677	0.0422203	90.7792	2.94261	837.155
33	M	26	58.5	1.64	21.7504	2.28808	1.23575	190.371	17.044	13.34	0.0595764	82.3215	7.01617	779.937
34	M	25	71.5	1.75	23.3469	2.93555	1.117	165.185	19.6649	18.7046	0.042192	67.0988	3.52754	975.812
35	H	55	54.7	1.6	21.3672	1.29927	1.40525	116.226	15.5132	10.5176	0.0777532	74.4699	6.85827	696.091
36	H	24	85.1	1.83	25.4113	3.0732	1.235	170.003	18.0652	28.3847	0.07788	85.3676	8.38411	1410.13
37	H	21	73.6	1.81	22.4657	3.50508	1.28325	167.686	22.4399	21.7811	0.107107	81.2046	14.6851	850.62
38	M	53	79	1.63	29.7339	1.303	1.34175	143.803	17.2031	15.7176	0.0665846	91.1606	5.62548	941.72
39	H	19	67	1.69	23.4586	2.81297	1.2185	171.766	15.3288	10.3366	0.0662317	82.1343	9.72514	782.088
40	H	72	45	1.58	18.026	1.0885	1.162	116.796	15.7727	8.03133	0.0233969	67.078	1.82851	509.085
41	H	56	84.2	1.7	29.1349	2.47233	1.282	165.779	16.5542	10.5938	0.0303621	85.9978	3.22812	718.041
42	H	26	77.9	1.86	22.5171	2.66637	1.3155	183.841	17.5317	17.9535	0.0418533	77.1133	2.94585	1053.01
43	H	46	82.1	1.72	27.7515	2.15108	1.28325	155.868	17.6342	16.2824	0.0716668	88.0099	10.2441	896.101

## Sheet: legend
ID	identification
M	male
F	female
BMI	body mass index
VO2max	maximum oxygen uptake
RERmax	maximum respiratory exchange ratio
BR	breathing rate
VE	minute ventilation
HRmax	maximum heart rate
BR	breathing rate
Acc (g)	total hip acceleration, by gravity
Cad (spm)	walking cadence, by steps per minute
